# Supplementary material for: Piper tectoniifolium Kunth: A New Natural Source of the Bioactive Neolignan (−)-Grandisin
Source: Molecules. 2022 Feb 9;27(4):1151. doi: 10.3390/molecules27041151 (PMC8876808; doi:10.3390/molecules27041151)
Supplement: Supplementary file 1 [file molecules-27-01151-s001.zip]

Archive with 1 entries (1 files):
- molecules-1553480-supplementary.pdf
